# Supplementary material for: Causal Associations between Vitamin D Levels and Psoriasis, Atopic Dermatitis, and Vitiligo: A Bidirectional Two-Sample Mendelian Randomization Analysis
Source: Nutrients. 2022 Dec 11;14(24):5284. doi: 10.3390/nu14245284 (PMC9785064; doi:10.3390/nu14245284)
Supplement: Supplementary file 1 [file nutrients-14-05284-s001.zip]

Archive with 2 entries (2 files):
- Supplementary_materials_figures_1207.pdf
- Supplementary_Tables_1206.xlsx
