# Supplementary material for: Causal Associations between Vitamin D Levels and Psoriasis, Atopic Dermatitis, and Vitiligo: A Bidirectional Two-Sample Mendelian Randomization Analysis
Source: Nutrients. 2022 Dec 11;14(24):5284. doi: 10.3390/nu14245284 (PMC9785064; doi:10.3390/nu14245284)
Supplement: Supplementary file 1 [file nutrients-14-05284-s001.zip › Supplementary_Tables_1206.xlsx]

## Sheet: Table S1
Table S1 GWAS data sources used in the present study.
Trait	Abbreviation	Sample Size	Case/Control	Data source	PMID
25-hydroxyvitamin D	25(OH)D	120618	-	https://doi.org/10.6084/m9.figshare.12611822.v1	33064751
25-hydroxyvitamin D3	25(OH)D3	40562	-	https://doi.org/10.6084/m9.figshare.12611822.v1	33064751
C3-epimer of 25-hydroxyvitamin D3	C3-epi-25(OH)D3	40562	-	https://doi.org/10.6084/m9.figshare.12611822.v1	33064751
atopic_dermatitis	-	116863	21,399/95,464	https://data.bris.ac.uk/data/dataset/28uchsdpmub118uex26ylacqm	26482879
psoriasis	-	337159	3,871/333,288	https://gwas.mrcieu.ac.uk/datasets/ukb-a-100/	35131400
vitiligo	-	44266	4,680/39,586	http://ftp.ebi.ac.uk/pub/databases/gwas/summary_statistics/GCST004001-GCST005000/GCST004785/	27723757

## Sheet: Table S2
Table S2 The characteristics of instrumental variables (IVs) (LD clumping r2<0.001).
Exposure	Outcome	CHR	POS	SNP	EA/NEA	EAF_Exposure	B_Exposure	SE_Exposure	P_Exposure	EAF_Outcome	B_Outcome	SE_Outcome	P_Outcome	P_MR_PRESSO_Global
25(OH)D	Psoriasis	1	17560972	rs11203339	T/C	0.344	-0.0115	0.0021	4.64e-08	0.347	-0.0003	0.0003	0.305	1
25(OH)D	Psoriasis	1	152492634	rs7529325	A/T	0.08	0.0295	0.0049	2.09e-09	0.073	-0.0017	0.0005	0.00117	1
25(OH)D	Psoriasis	2	234622742	rs17862870	A/G	0.08	-0.0214	0.0037	5.57e-09	0.084	0.0004	0.0005	0.432	1
25(OH)D	Psoriasis	4	72416258	rs7685152	T/C	0.759	-0.047	0.0084	2.46e-08	0.753	0.0006	0.0003	0.0635	1
25(OH)D	Psoriasis	4	72578724	rs1526692	A/G	0.591	0.0606	0.002	1e-200	0.586	-0.0001	0.0003	0.648	1
25(OH)D	Psoriasis	4	72855593	rs4694445	A/T	0.319	0.0239	0.0024	1e-23	0.324	-0.0002	0.0003	0.525	1
25(OH)D	Psoriasis	11	14462532	rs7128011	A/G	0.39	-0.0626	0.0071	1.76e-18	0.368	0.0001	0.0003	0.696	1
25(OH)D	Psoriasis	11	14876718	rs116970203	A/G	0.025	-0.3809	0.0224	1.19e-64	0.028	0.0015	0.0008	0.0662	1
25(OH)D	Psoriasis	11	71167449	rs12785878	T/G	0.75	0.0435	0.0022	5.6e-87	0.79	-0.0006	0.0003	0.0748	1
25(OH)D	Psoriasis	12	96379806	rs3213737	A/G	0.566	-0.0188	0.0021	2.05e-19	0.577	0.0003	0.0003	0.285	1
25(OH)D	Psoriasis	14	39556185	rs8018720	C/G	0.829	-0.0184	0.0029	1.45e-10	0.823	0	0.0003	0.956	1
25(OH)D	Psoriasis	19	48384385	rs9304669	T/C	0.161	0.0517	0.0095	4.53e-08	0.165	-0.0005	0.0003	0.124	1
25(OH)D	Psoriasis	20	52732362	rs17216707	T/C	0.812	0.0304	0.0027	1.61e-29	0.812	-0.0002	0.0003	0.529	1
25(OH)D	Psoriasis	20	52790786	rs2762943	T/G	0.075	-0.0989	0.0142	3.79e-12	0.077	0.0008	0.0005	0.0896	1
25(OH)D3	Psoriasis	3	72709792	rs13084927	A/C	0.171	-0.055	0.0098	1.94e-08	0.176	0	0.0003	0.97	1
25(OH)D3	Psoriasis	4	72605517	rs17467825	A/G	0.71	0.2632	0.0077	1e-200	0.708	-0.0004	0.0003	0.212	1
25(OH)D3	Psoriasis	11	14462532	rs7128011	A/G	0.39	-0.0605	0.0072	3.8e-17	0.368	0.0001	0.0003	0.696	1
25(OH)D3	Psoriasis	11	14876718	rs116970203	A/G	0.025	-0.3721	0.0227	3.22e-60	0.028	0.0015	0.0008	0.0662	1
25(OH)D3	Psoriasis	11	71159764	rs28364617	T/G	0.286	-0.1265	0.0078	4.08e-59	0.21	0.0006	0.0003	0.0668	1
25(OH)D3	Psoriasis	12	96378771	rs3819817	T/C	0.553	-0.0575	0.007	3.59e-16	0.577	0.0003	0.0003	0.303	1
25(OH)D3	Psoriasis	19	48384385	rs9304669	T/C	0.161	0.0543	0.0095	1.27e-08	0.165	-0.0005	0.0003	0.124	1
25(OH)D3	Psoriasis	20	52732362	rs17216707	T/C	0.797	0.0742	0.0093	1.09e-15	0.812	-0.0002	0.0003	0.529	1
25(OH)D3	Psoriasis	20	52790786	rs2762943	T/G	0.075	-0.0961	0.0144	2.23e-11	0.077	0.0008	0.0005	0.0896	1
C3-epi-25(OH)D3	Psoriasis	4	72618323	rs4588	T/G	0.291	-0.194	0.0164	2.48e-32	0.292	0.0004	0.0003	0.16	NA
C3-epi-25(OH)D3	Psoriasis	11	71159764	rs28364617	T/G	0.284	-0.131	0.0165	1.95e-15	0.21	0.0006	0.0003	0.0668	NA
C3-epi-25(OH)D3	Psoriasis	12	57319491	rs11172066	A/T	0.861	-0.1656	0.0213	8.08e-15	0.869	0.0001	0.0004	0.8	NA
25(OH)D	Atopic dermatitis	1	17560972	rs11203339	T/C	0.344	-0.0115	0.0021	4.64e-08	0.348	-0.0093	0.0175	0.595	1
25(OH)D	Atopic dermatitis	1	152492634	rs7529325	A/T	0.08	0.0295	0.0049	2.09e-09	0.081	0.2231	0.0351	2.18e-10	0
25(OH)D	Atopic dermatitis	2	234622742	rs17862870	A/G	0.08	-0.0214	0.0037	5.57e-09	0.086	-0.0133	0.0296	0.653	1
25(OH)D	Atopic dermatitis	4	72416258	rs7685152	T/C	0.759	-0.047	0.0084	2.46e-08	0.759	-0.0146	0.0207	0.482	1
25(OH)D	Atopic dermatitis	4	72578724	rs1526692	A/G	0.591	0.0606	0.002	1e-200	0.602	0.014	0.0172	0.416	1
25(OH)D	Atopic dermatitis	4	72855593	rs4694445	A/T	0.319	0.0239	0.0024	1e-23	0.316	-0.0233	0.0197	0.237	1
25(OH)D	Atopic dermatitis	11	14462532	rs7128011	A/G	0.39	-0.0626	0.0071	1.76e-18	0.38	0.0036	0.0172	0.834	1
25(OH)D	Atopic dermatitis	11	14876718	rs116970203	A/G	0.025	-0.3809	0.0224	1.19e-64	0.022	0.06	0.0656	0.36	1
25(OH)D	Atopic dermatitis	11	71167449	rs12785878	T/G	0.75	0.0435	0.0022	5.6e-87	0.734	-0.0188	0.0189	0.319	1
25(OH)D	Atopic dermatitis	12	96379806	rs3213737	A/G	0.566	-0.0188	0.0021	2.05e-19	0.57	-0.0205	0.0169	0.224	1
25(OH)D	Atopic dermatitis	14	39556185	rs8018720	C/G	0.829	-0.0184	0.0029	1.45e-10	0.832	-0.0074	0.0224	0.742	1
25(OH)D	Atopic dermatitis	19	48384385	rs9304669	T/C	0.161	0.0517	0.0095	4.53e-08	0.179	0.0033	0.0247	0.895	1
25(OH)D	Atopic dermatitis	20	52732362	rs17216707	T/C	0.812	0.0304	0.0027	1.61e-29	0.803	-0.0033	0.0236	0.89	1
25(OH)D	Atopic dermatitis	20	52790786	rs2762943	T/G	0.075	-0.0989	0.0142	3.79e-12	0.053	0.0435	0.057	0.445	1
25(OH)D3	Atopic dermatitis	3	72709792	rs13084927	A/C	0.171	-0.055	0.0098	1.94e-08	0.154	-0.0272	0.0275	0.323	1
25(OH)D3	Atopic dermatitis	4	72605517	rs17467825	A/G	0.71	0.2632	0.0077	1e-200	0.726	0.0196	0.0193	0.31	1
25(OH)D3	Atopic dermatitis	11	14462532	rs7128011	A/G	0.39	-0.0605	0.0072	3.8e-17	0.38	0.0036	0.0172	0.834	1
25(OH)D3	Atopic dermatitis	11	14876718	rs116970203	A/G	0.025	-0.3721	0.0227	3.22e-60	0.022	0.06	0.0656	0.36	1
25(OH)D3	Atopic dermatitis	11	71159764	rs28364617	T/G	0.286	-0.1265	0.0078	4.08e-59	0.265	0.0143	0.019	0.453	1
25(OH)D3	Atopic dermatitis	12	96378771	rs3819817	T/C	0.553	-0.0575	0.007	3.59e-16	0.57	-0.0199	0.0169	0.237	1
25(OH)D3	Atopic dermatitis	19	48384385	rs9304669	T/C	0.161	0.0543	0.0095	1.27e-08	0.179	0.0033	0.0247	0.895	1
25(OH)D3	Atopic dermatitis	20	52732362	rs17216707	T/C	0.797	0.0742	0.0093	1.09e-15	0.803	-0.0033	0.0236	0.89	1
25(OH)D3	Atopic dermatitis	20	52790786	rs2762943	T/G	0.075	-0.0961	0.0144	2.23e-11	0.053	0.0435	0.057	0.445	1
C3-epi-25(OH)D3	Atopic dermatitis	4	72618323	rs4588	T/G	0.291	-0.194	0.0164	2.48e-32	0.274	-0.0161	0.0192	0.403	NA
C3-epi-25(OH)D3	Atopic dermatitis	11	71159764	rs28364617	T/G	0.284	-0.131	0.0165	1.95e-15	0.265	0.0143	0.019	0.453	NA
C3-epi-25(OH)D3	Atopic dermatitis	12	57319491	rs11172066	A/T	0.861	-0.1656	0.0213	8.08e-15	0.871	0.0951	0.0266	0.000346	NA
25(OH)D	Vitiligo	1	17560972	rs11203339	T/C	0.344	-0.0115	0.0021	4.64e-08	0.35	0.0198	0.03	0.505	1
25(OH)D	Vitiligo	1	152492634	rs7529325	A/T	0.08	0.0295	0.0049	2.09e-09	0.08	-0.0726	0.05	0.202	1
25(OH)D	Vitiligo	2	234622742	rs17862870	A/G	0.08	-0.0214	0.0037	5.57e-09	0.09	-0.0202	0.05	0.631	1
25(OH)D	Vitiligo	4	72416258	rs7685152	T/C	0.759	-0.047	0.0084	2.46e-08	0.76	-0.01	0.03	0.705	1
25(OH)D	Vitiligo	4	72578724	rs1526692	A/G	0.591	0.0606	0.002	1e-200	0.6	-0.0583	0.03	0.0646	1
25(OH)D	Vitiligo	4	72855593	rs4694445	A/T	0.319	0.0239	0.0024	1e-23	0.32	-0.0408	0.03	0.206	1
25(OH)D	Vitiligo	11	14462532	rs7128011	A/G	0.39	-0.0626	0.0071	1.76e-18	0.39	0.0392	0.03	0.237	1
25(OH)D	Vitiligo	11	14876718	rs116970203	A/G	0.025	-0.3809	0.0224	1.19e-64	0.02	0.01	0.1	0.95	1
25(OH)D	Vitiligo	11	71167449	rs12785878	T/G	0.75	0.0435	0.0022	5.6e-87	0.74	0.0101	0.03	0.745	1
25(OH)D	Vitiligo	12	96379806	rs3213737	A/G	0.566	-0.0188	0.0021	2.05e-19	0.55	-0.0677	0.03	0.0273	1
25(OH)D	Vitiligo	14	39556185	rs8018720	C/G	0.829	-0.0184	0.0029	1.45e-10	0.83	0.0202	0.04	0.598	1
25(OH)D	Vitiligo	19	48384385	rs9304669	T/C	0.161	0.0517	0.0095	4.53e-08	0.17	0.0198	0.04	0.547	1
25(OH)D	Vitiligo	20	52790786	rs2762943	T/G	0.075	-0.0989	0.0142	3.79e-12	0.06	-0.0305	0.06	0.653	1
25(OH)D3	Vitiligo	3	72709792	rs13084927	A/C	0.171	-0.055	0.0098	1.94e-08	0.17	0.01	0.04	0.817	1
25(OH)D3	Vitiligo	4	72605517	rs17467825	A/G	0.71	0.2632	0.0077	1e-200	0.72	-0.0296	0.03	0.284	1
25(OH)D3	Vitiligo	11	14462532	rs7128011	A/G	0.39	-0.0605	0.0072	3.8e-17	0.39	0.0392	0.03	0.237	1
25(OH)D3	Vitiligo	11	14876718	rs116970203	A/G	0.025	-0.3721	0.0227	3.22e-60	0.02	0.01	0.1	0.95	1
25(OH)D3	Vitiligo	11	71159764	rs28364617	T/G	0.286	-0.1265	0.0078	4.08e-59	0.26	-0.0101	0.03	0.734	1
25(OH)D3	Vitiligo	12	96378771	rs3819817	T/C	0.553	-0.0575	0.007	3.59e-16	0.55	-0.0677	0.03	0.0274	1
25(OH)D3	Vitiligo	19	48384385	rs9304669	T/C	0.161	0.0543	0.0095	1.27e-08	0.17	0.0198	0.04	0.547	1
25(OH)D3	Vitiligo	20	52790786	rs2762943	T/G	0.075	-0.0961	0.0144	2.23e-11	0.06	-0.0305	0.06	0.653	1
C3-epi-25(OH)D3	Vitiligo	4	72618323	rs4588	T/G	0.291	-0.194	0.0164	2.48e-32	0.28	0.0392	0.03	0.271	NA
C3-epi-25(OH)D3	Vitiligo	11	71159764	rs28364617	T/G	0.284	-0.131	0.0165	1.95e-15	0.26	-0.0101	0.03	0.734	NA
C3-epi-25(OH)D3	Vitiligo	12	57319491	rs11172066	A/T	0.861	-0.1656	0.0213	8.08e-15	0.86	0.0202	0.04	0.686	NA
Psoriasis	25(OH)D	1	25303944	rs2063111	G/A	0.535	0.0014	0.0003	2.84e-08	0.526	-0.003	0.007	0.672	1
Psoriasis	25(OH)D	1	152551325	rs4112787	T/C	0.66	0.0015	0.0003	4.35e-08	0.642	-0.0052	0.0037	0.169	1
Psoriasis	25(OH)D	5	150469973	rs74817271	A/G	0.053	0.0051	0.0006	6.3e-18	0.056	-0.0244	0.0153	0.111	1
Psoriasis	25(OH)D	5	158771337	rs11135059	A/G	0.328	-0.0026	0.0003	2.5e-20	0.322	-0.0028	0.0022	0.203	1
Psoriasis	25(OH)D	5	158829527	rs12188300	T/A	0.095	0.0049	0.0004	9.32e-29	0.088	0.0007	0.0042	0.867	1
Psoriasis	25(OH)D	6	26830222	rs9379936	A/T	0.037	0.0054	0.0007	2.73e-15	0.046	0.0051	0.0055	0.359	1
Psoriasis	25(OH)D	6	27243318	rs78334451	C/G	0.018	0.0067	0.001	1.11e-11	0.019	0.0086	0.0267	0.749	1
Psoriasis	25(OH)D	6	27656053	rs115680175	A/G	0.023	0.0093	0.0009	3.84e-27	0.021	-0.0013	0.0375	0.973	1
Psoriasis	25(OH)D	6	27930081	rs138489966	C/A	0.03	0.005	0.0008	8.64e-11	0.03	0.0229	0.0206	0.265	1
Psoriasis	25(OH)D	6	28985543	rs113749571	G/C	0.058	0.0098	0.0006	3.26e-69	0.057	0.025	0.015	0.0968	1
Psoriasis	25(OH)D	6	29536462	rs12174271	T/C	0.145	-0.0022	0.0004	3.84e-09	0.155	-0.0027	0.0097	0.781	1
Psoriasis	25(OH)D	6	30135102	rs17188127	T/C	0.011	0.0158	0.0013	5.91e-35	0.014	0.0477	0.0303	0.115	1
Psoriasis	25(OH)D	6	30241536	rs28894080	T/C	0.034	0.0229	0.0007	1e-200	0.031	-0.0105	0.0225	0.64	1
Psoriasis	25(OH)D	6	31242731	rs12199223	A/T	0.09	0.0237	0.0005	1e-200	0.087	0.0042	0.0124	0.733	1
Psoriasis	25(OH)D	6	31287379	rs28367747	T/C	0.145	0.004	0.0004	5.33e-26	0.154	0.0066	0.0102	0.515	1
Psoriasis	25(OH)D	6	32245462	rs28895021	A/C	0.04	0.0231	0.0007	1e-200	0.034	-0.0459	0.0194	0.0181	0.15
Psoriasis	25(OH)D	6	32304334	rs78603516	G/A	0.008	0.0104	0.0014	5.36e-13	0.011	0.056	0.0356	0.116	1
Psoriasis	25(OH)D	6	32308689	rs10456067	T/C	0.019	0.0154	0.0009	1.16e-60	0.021	0.0483	0.0243	0.0471	1
Psoriasis	25(OH)D	6	32548921	rs149717632	G/A	0.231	0.0058	0.0003	5.79e-67	0.124	-0.0034	0.013	0.794	1
Psoriasis	25(OH)D	6	32930795	rs9276933	C/T	0.126	-0.0026	0.0004	4.27e-11	0.111	-0.0143	0.0112	0.204	1
Psoriasis	25(OH)D	6	33409266	rs113487504	G/A	0.024	0.0118	0.0009	1.35e-40	0.018	-0.0565	0.0275	0.0401	0.83
Psoriasis	25(OH)D	6	111929862	rs9481169	T/G	0.084	0.0032	0.0005	1.46e-11	0.086	0.0071	0.0126	0.572	1
Psoriasis	25(OH)D	9	32523737	rs11795343	C/T	0.402	-0.0015	0.0003	1.16e-08	0.419	0.0065	0.0071	0.358	1
Psoriasis	25(OH)D	12	111865049	rs7310615	G/C	0.517	-0.0014	0.0003	3.75e-08	0.512	0.025	0.007	0.000345	0.01
Psoriasis	25(OH)D	14	35832666	rs8016947	G/T	0.563	0.0018	0.0003	3.06e-12	0.563	-0.0002	0.0021	0.919	1
Psoriasis	25(OH)D	19	10463118	rs34536443	C/G	0.047	-0.0044	0.0006	3.72e-12	0.042	0.0342	0.0179	0.0558	1
Psoriasis	25(OH)D3	1	25303944	rs2063111	G/A	0.535	0.0014	0.0003	2.84e-08	0.526	-0.0024	0.0071	0.739	1
Psoriasis	25(OH)D3	1	152551325	rs4112787	T/C	0.66	0.0015	0.0003	4.35e-08	0.636	-0.0075	0.0073	0.303	1
Psoriasis	25(OH)D3	2	163110536	rs2111485	G/A	0.609	0.0015	0.0003	3.36e-08	0.607	0.0156	0.0072	0.03	0.73
Psoriasis	25(OH)D3	5	150469973	rs74817271	A/G	0.053	0.0051	0.0006	6.3e-18	0.056	-0.025	0.0155	0.106	1
Psoriasis	25(OH)D3	5	158771337	rs11135059	A/G	0.328	-0.0026	0.0003	2.5e-20	0.333	-0.0032	0.0074	0.671	1
Psoriasis	25(OH)D3	5	158829527	rs12188300	T/A	0.095	0.0049	0.0004	9.32e-29	0.083	-0.0161	0.013	0.214	1
Psoriasis	25(OH)D3	6	26830222	rs9379936	A/T	0.037	0.0054	0.0007	2.73e-15	0.047	0.0291	0.0167	0.0809	1
Psoriasis	25(OH)D3	6	27243318	rs78334451	C/G	0.018	0.0067	0.001	1.11e-11	0.019	0.0073	0.027	0.788	1
Psoriasis	25(OH)D3	6	27656053	rs115680175	A/G	0.023	0.0093	0.0009	3.84e-27	0.02	-0.016	0.0383	0.675	1
Psoriasis	25(OH)D3	6	27930081	rs138489966	C/A	0.03	0.005	0.0008	8.64e-11	0.03	0.0263	0.0208	0.205	1
Psoriasis	25(OH)D3	6	28985543	rs113749571	G/C	0.058	0.0098	0.0006	3.26e-69	0.057	0.0213	0.0152	0.16	1
Psoriasis	25(OH)D3	6	29536462	rs12174271	T/C	0.145	-0.0022	0.0004	3.84e-09	0.155	-0.0041	0.0098	0.672	1
Psoriasis	25(OH)D3	6	30135102	rs17188127	T/C	0.011	0.0158	0.0013	5.91e-35	0.014	0.0284	0.0306	0.353	1
Psoriasis	25(OH)D3	6	30241536	rs28894080	T/C	0.034	0.0229	0.0007	1e-200	0.031	-0.0037	0.0228	0.87	1
Psoriasis	25(OH)D3	6	31242731	rs12199223	A/T	0.09	0.0237	0.0005	1e-200	0.087	0.0046	0.0125	0.713	1
Psoriasis	25(OH)D3	6	31287379	rs28367747	T/C	0.145	0.004	0.0004	5.33e-26	0.154	0.0095	0.0103	0.356	1
Psoriasis	25(OH)D3	6	32245462	rs28895021	A/C	0.04	0.0231	0.0007	1e-200	0.034	-0.0422	0.0196	0.0312	0.39
Psoriasis	25(OH)D3	6	32304334	rs78603516	G/A	0.008	0.0104	0.0014	5.36e-13	0.011	0.0605	0.0356	0.0893	1
Psoriasis	25(OH)D3	6	32308689	rs10456067	T/C	0.019	0.0154	0.0009	1.16e-60	0.022	0.0396	0.0245	0.106	1
Psoriasis	25(OH)D3	6	32548921	rs149717632	G/A	0.231	0.0058	0.0003	5.79e-67	0.124	-0.0035	0.0131	0.791	1
Psoriasis	25(OH)D3	6	32930795	rs9276933	C/T	0.126	-0.0026	0.0004	4.27e-11	0.111	-0.0125	0.0113	0.271	1
Psoriasis	25(OH)D3	6	33409266	rs113487504	G/A	0.024	0.0118	0.0009	1.35e-40	0.018	-0.0457	0.0278	0.0999	1
Psoriasis	25(OH)D3	6	111929862	rs9481169	T/G	0.084	0.0032	0.0005	1.46e-11	0.086	0.0055	0.0127	0.662	1
Psoriasis	25(OH)D3	9	32523737	rs11795343	C/T	0.402	-0.0015	0.0003	1.16e-08	0.419	0.0086	0.0071	0.226	1
Psoriasis	25(OH)D3	11	128384341	rs8181551	T/A	0.37	-0.0015	0.0003	3.82e-08	0.354	-0.0046	0.0074	0.529	1
Psoriasis	25(OH)D3	12	111865049	rs7310615	G/C	0.517	-0.0014	0.0003	3.75e-08	0.511	0.0278	0.007	7.96e-05	0
Psoriasis	25(OH)D3	14	35832666	rs8016947	G/T	0.563	0.0018	0.0003	3.06e-12	0.556	0.0017	0.0071	0.814	1
Psoriasis	25(OH)D3	19	10463118	rs34536443	C/G	0.047	-0.0044	0.0006	3.72e-12	0.041	0.0367	0.018	0.0414	1
Psoriasis	C3-epi-25(OH)D3	1	25303944	rs2063111	G/A	0.535	0.0014	0.0003	2.84e-08	0.526	0.0022	0.0149	0.881	1
Psoriasis	C3-epi-25(OH)D3	1	152551325	rs4112787	T/C	0.66	0.0015	0.0003	4.35e-08	0.637	0.0226	0.0153	0.14	1
Psoriasis	C3-epi-25(OH)D3	2	163110536	rs2111485	G/A	0.609	0.0015	0.0003	3.36e-08	0.607	0.036	0.0151	0.0173	1
Psoriasis	C3-epi-25(OH)D3	5	150469973	rs74817271	A/G	0.053	0.0051	0.0006	6.3e-18	0.056	-0.0177	0.0325	0.585	1
Psoriasis	C3-epi-25(OH)D3	5	158771337	rs11135059	A/G	0.328	-0.0026	0.0003	2.5e-20	0.333	-0.022	0.0156	0.159	1
Psoriasis	C3-epi-25(OH)D3	5	158829527	rs12188300	T/A	0.095	0.0049	0.0004	9.32e-29	0.083	-0.0129	0.0271	0.633	1
Psoriasis	C3-epi-25(OH)D3	6	26830222	rs9379936	A/T	0.037	0.0054	0.0007	2.73e-15	0.047	0.0722	0.0349	0.0386	1
Psoriasis	C3-epi-25(OH)D3	6	27243318	rs78334451	C/G	0.018	0.0067	0.001	1.11e-11	0.019	-0.0755	0.0573	0.187	1
Psoriasis	C3-epi-25(OH)D3	6	27930081	rs138489966	C/A	0.03	0.005	0.0008	8.64e-11	0.03	0.0855	0.0434	0.0487	1
Psoriasis	C3-epi-25(OH)D3	6	28985543	rs113749571	G/C	0.058	0.0098	0.0006	3.26e-69	0.057	0.0313	0.0317	0.323	1
Psoriasis	C3-epi-25(OH)D3	6	29536462	rs12174271	T/C	0.145	-0.0022	0.0004	3.84e-09	0.155	-0.0007	0.0204	0.972	1
Psoriasis	C3-epi-25(OH)D3	6	30135102	rs17188127	T/C	0.011	0.0158	0.0013	5.91e-35	0.014	-0.0006	0.0644	0.993	1
Psoriasis	C3-epi-25(OH)D3	6	30241536	rs28894080	T/C	0.034	0.0229	0.0007	1e-200	0.031	0.034	0.0477	0.476	1
Psoriasis	C3-epi-25(OH)D3	6	31242731	rs12199223	A/T	0.09	0.0237	0.0005	1e-200	0.087	-0.0116	0.0264	0.659	1
Psoriasis	C3-epi-25(OH)D3	6	31287379	rs28367747	T/C	0.145	0.004	0.0004	5.33e-26	0.154	0.0089	0.0215	0.679	1
Psoriasis	C3-epi-25(OH)D3	6	32245462	rs28895021	A/C	0.04	0.0231	0.0007	1e-200	0.034	-0.0104	0.0414	0.801	1
Psoriasis	C3-epi-25(OH)D3	6	32308689	rs10456067	T/C	0.019	0.0154	0.0009	1.16e-60	0.021	-0.0335	0.0515	0.515	1
Psoriasis	C3-epi-25(OH)D3	6	32548921	rs149717632	G/A	0.231	0.0058	0.0003	5.79e-67	0.124	-0.0369	0.0276	0.181	1
Psoriasis	C3-epi-25(OH)D3	6	32930795	rs9276933	C/T	0.126	-0.0026	0.0004	4.27e-11	0.112	-0.0021	0.0237	0.928	1
Psoriasis	C3-epi-25(OH)D3	6	33409266	rs113487504	G/A	0.024	0.0118	0.0009	1.35e-40	0.018	-0.0949	0.0586	0.105	1
Psoriasis	C3-epi-25(OH)D3	6	111929862	rs9481169	T/G	0.084	0.0032	0.0005	1.46e-11	0.086	-0.0023	0.0265	0.931	1
Psoriasis	C3-epi-25(OH)D3	9	32523737	rs11795343	C/T	0.402	-0.0015	0.0003	1.16e-08	0.419	-0.0082	0.015	0.583	1
Psoriasis	C3-epi-25(OH)D3	11	128384341	rs8181551	T/A	0.37	-0.0015	0.0003	3.82e-08	0.354	0.0241	0.0154	0.119	1
Psoriasis	C3-epi-25(OH)D3	12	111865049	rs7310615	G/C	0.517	-0.0014	0.0003	3.75e-08	0.512	0.0086	0.0148	0.561	1
Psoriasis	C3-epi-25(OH)D3	14	35832666	rs8016947	G/T	0.563	0.0018	0.0003	3.06e-12	0.556	0.0029	0.0149	0.845	1
Psoriasis	C3-epi-25(OH)D3	19	10463118	rs34536443	C/G	0.047	-0.0044	0.0006	3.72e-12	0.042	0.0182	0.0378	0.629	1
Atopic dermatitis	25(OH)D	1	150290762	rs2477121	T/A	0.587	0.0996	0.0176	1.45e-08	0.604	-0.008	0.0071	0.262	1
Atopic dermatitis	25(OH)D	1	152440910	rs12144049	T/C	0.726	-0.2018	0.0186	2.8e-27	0.731	-0.0137	0.0024	8.53e-09	1
Atopic dermatitis	25(OH)D	1	153019258	rs3120745	G/A	0.722	-0.107	0.0196	4.73e-08	0.722	-0.0121	0.0082	0.14	1
Atopic dermatitis	25(OH)D	6	31917540	rs4151657	C/T	0.337	0.102	0.0177	7.86e-09	0.358	-0.0021	0.0073	0.777	1
Atopic dermatitis	25(OH)D	8	126617990	rs12334935	A/G	0.478	0.0926	0.0169	4.18e-08	0.478	0.0004	0.007	0.95	1
Atopic dermatitis	25(OH)D	11	65551957	rs479844	G/A	0.566	0.1437	0.017	3.45e-17	0.553	0.0012	0.0021	0.556	1
Atopic dermatitis	25(OH)D	11	76281593	rs2212434	T/C	0.451	0.1291	0.0169	2.09e-14	0.44	0.0076	0.007	0.281	1
Atopic dermatitis	25(OH)D	11	118745884	rs10790275	C/G	0.808	0.1224	0.0219	2.16e-08	0.805	0.0017	0.0089	0.851	1
Atopic dermatitis	25(OH)D	17	40390629	rs8066625	A/G	0.107	0.1756	0.0319	3.84e-08	0.104	-0.0031	0.0119	0.795	1
Atopic dermatitis	25(OH)D	19	8787273	rs2918299	T/C	0.166	0.1426	0.023	5.45e-10	0.153	0.006	0.0097	0.537	1
Atopic dermatitis	25(OH)D	20	62302539	rs6062486	A/G	0.687	0.1046	0.0187	2.4e-08	0.695	-0.0075	0.0076	0.323	1
Atopic dermatitis	25(OH)D3	1	150290762	rs2477121	T/A	0.587	0.0996	0.0176	1.45e-08	0.604	-0.0084	0.0072	0.242	1
Atopic dermatitis	25(OH)D3	1	152440910	rs12144049	T/C	0.726	-0.2018	0.0186	2.8e-27	0.736	-0.0234	0.008	0.00337	1
Atopic dermatitis	25(OH)D3	1	153019258	rs3120745	G/A	0.722	-0.107	0.0196	4.73e-08	0.722	-0.012	0.0082	0.146	1
Atopic dermatitis	25(OH)D3	6	31917540	rs4151657	C/T	0.337	0.102	0.0177	7.86e-09	0.358	-0.0024	0.0074	0.744	1
Atopic dermatitis	25(OH)D3	8	126617990	rs12334935	A/G	0.478	0.0926	0.0169	4.18e-08	0.477	0.0007	0.007	0.918	1
Atopic dermatitis	25(OH)D3	11	65551957	rs479844	G/A	0.566	0.1437	0.017	3.45e-17	0.555	-0.0045	0.007	0.523	1
Atopic dermatitis	25(OH)D3	11	76281593	rs2212434	T/C	0.451	0.1291	0.0169	2.09e-14	0.441	0.0093	0.0071	0.187	1
Atopic dermatitis	25(OH)D3	17	40390629	rs8066625	A/G	0.107	0.1756	0.0319	3.84e-08	0.104	0.0002	0.012	0.987	1
Atopic dermatitis	25(OH)D3	19	8787273	rs2918299	T/C	0.166	0.1426	0.023	5.45e-10	0.154	0.0085	0.0098	0.385	1
Atopic dermatitis	25(OH)D3	20	62302539	rs6062486	A/G	0.687	0.1046	0.0187	2.4e-08	0.695	-0.0087	0.0076	0.252	1
Atopic dermatitis	C3-epi-25(OH)D3	1	150290762	rs2477121	T/A	0.587	0.0996	0.0176	1.45e-08	0.604	-0.0295	0.015	0.0491	1
Atopic dermatitis	C3-epi-25(OH)D3	1	152440910	rs12144049	T/C	0.726	-0.2018	0.0186	2.8e-27	0.736	-0.0289	0.0167	0.084	1
Atopic dermatitis	C3-epi-25(OH)D3	1	153019258	rs3120745	G/A	0.722	-0.107	0.0196	4.73e-08	0.722	-0.0138	0.0172	0.422	1
Atopic dermatitis	C3-epi-25(OH)D3	6	31917540	rs4151657	C/T	0.337	0.102	0.0177	7.86e-09	0.357	0.0094	0.0155	0.543	1
Atopic dermatitis	C3-epi-25(OH)D3	8	126617990	rs12334935	A/G	0.478	0.0926	0.0169	4.18e-08	0.478	0.0114	0.0147	0.44	1
Atopic dermatitis	C3-epi-25(OH)D3	11	65551957	rs479844	G/A	0.566	0.1437	0.017	3.45e-17	0.555	-0.0168	0.0148	0.254	1
Atopic dermatitis	C3-epi-25(OH)D3	11	76281593	rs2212434	T/C	0.451	0.1291	0.0169	2.09e-14	0.441	-0.0112	0.0148	0.449	1
Atopic dermatitis	C3-epi-25(OH)D3	11	118745884	rs10790275	C/G	0.808	0.1224	0.0219	2.16e-08	0.805	-0.0181	0.0188	0.334	1
Atopic dermatitis	C3-epi-25(OH)D3	17	40390629	rs8066625	A/G	0.107	0.1756	0.0319	3.84e-08	0.104	-0.0104	0.025	0.679	1
Atopic dermatitis	C3-epi-25(OH)D3	19	8787273	rs2918299	T/C	0.166	0.1426	0.023	5.45e-10	0.154	0.0128	0.0205	0.532	1
Vitiligo	25(OH)D	1	8476428	rs159960	A/G	0.48	0.207	0.03	8.08e-13	0.476	0.0006	0.0071	0.93	1
Vitiligo	25(OH)D	1	114377568	rs2476601	A/G	0.1	0.3293	0.04	2.21e-14	0.095	0.0046	0.0033	0.16	1
Vitiligo	25(OH)D	1	172715702	rs78037977	G/A	0.13	0.2852	0.04	1.86e-13	0.122	0.0055	0.0109	0.616	1
Vitiligo	25(OH)D	1	198672299	rs16843742	C/T	0.23	-0.2107	0.04	6.11e-09	0.223	0.0062	0.0084	0.462	1
Vitiligo	25(OH)D	2	55850333	rs9309267	T/C	0.05	0.392	0.05	5.46e-13	0.06	-0.001	0.0045	0.823	1
Vitiligo	25(OH)D	2	112012672	rs57874285	A/C	0.4	0.157	0.03	4.56e-08	0.406	0.0015	0.0071	0.831	1
Vitiligo	25(OH)D	2	204786162	rs3096860	C/T	0.32	0.174	0.03	1.02e-08	0.306	0.0075	0.0076	0.324	1
Vitiligo	25(OH)D	3	71563777	rs60135207	T/G	0.42	-0.2231	0.03	2.44e-14	0.42	0.0085	0.0071	0.23	1
Vitiligo	25(OH)D	3	187795657	rs2037184	C/T	0.43	-0.1744	0.03	4.24e-09	0.436	-0.0014	0.002	0.497	1
Vitiligo	25(OH)D	3	188089254	rs13076312	T/C	0.46	0.2776	0.03	4.63e-22	0.458	0.0011	0.002	0.577	1
Vitiligo	25(OH)D	4	40307564	rs13136820	C/T	0.33	0.1989	0.03	1.72e-11	0.333	0.0062	0.0075	0.411	1
Vitiligo	25(OH)D	6	26319486	rs9467704	T/C	0.1	-0.3147	0.05	2.92e-09	0.108	-0.0011	0.0035	0.751	1
Vitiligo	25(OH)D	6	27491299	rs6904596	A/G	0.1	-0.3285	0.05	7.16e-10	0.108	0.0003	0.0038	0.933	1
Vitiligo	25(OH)D	6	31329609	rs9266303	T/G	0.15	0.2927	0.04	1.03e-15	0.153	0.0115	0.0097	0.234	1
Vitiligo	25(OH)D	6	32587157	rs28688825	G/A	0.15	0.4574	0.04	1.76e-38	0.15	0.0136	0.0098	0.165	1
Vitiligo	25(OH)D	6	33689534	rs2967	A/G	0.28	-0.1863	0.03	4.14e-08	0.282	0.0006	0.0023	0.806	1
Vitiligo	25(OH)D	6	90976768	rs72928038	A/G	0.17	0.239	0.04	1.42e-11	0.175	-0.0129	0.0095	0.178	1
Vitiligo	25(OH)D	6	167370230	rs2247314	C/T	0.33	-0.2357	0.03	1.3e-13	0.333	-0.0027	0.0074	0.716	1
Vitiligo	25(OH)D	7	29132279	rs117744081	G/A	0.03	0.6575	0.07	1.62e-21	0.031	0.0071	0.0203	0.726	1
Vitiligo	25(OH)D	8	129012574	rs10087240	T/C	0.46	0.1655	0.03	7.74e-09	0.469	0.0049	0.002	0.0135	1
Vitiligo	25(OH)D	8	133931055	rs2687812	A/T	0.47	0.1906	0.03	1.98e-11	0.48	-0.0091	0.007	0.19	1
Vitiligo	25(OH)D	8	134209453	rs7007905	G/C	0.29	-0.1863	0.03	7.28e-09	0.295	-0.0012	0.0025	0.626	1
Vitiligo	25(OH)D	10	6098824	rs706779	C/T	0.47	-0.3011	0.03	9.87e-25	0.472	-0.0004	0.0021	0.857	1
Vitiligo	25(OH)D	10	6111075	rs7893324	C/T	0.14	-0.2357	0.04	4.61e-08	0.143	0.0122	0.01	0.219	1
Vitiligo	25(OH)D	10	115481018	rs3814231	T/C	0.26	-0.1863	0.03	1.71e-08	0.274	-0.0013	0.0023	0.571	1
Vitiligo	25(OH)D	11	35274829	rs1043101	G/A	0.4	0.207	0.03	2.54e-13	0.393	-0.0012	0.0021	0.574	1
Vitiligo	25(OH)D	11	89017961	rs1126809	A/G	0.27	-0.4155	0.03	5.02e-32	0.263	-0.0026	0.0079	0.742	1
Vitiligo	25(OH)D	11	95320808	rs11021232	C/T	0.19	0.3221	0.03	1.91e-21	0.191	0.0027	0.0028	0.338	1
Vitiligo	25(OH)D	11	128611518	rs644515	A/G	0.41	0.174	0.03	1.15e-09	0.402	0.0025	0.0072	0.729	1
Vitiligo	25(OH)D	12	56396768	rs1689510	C/G	0.33	0.27	0.03	5.68e-20	0.332	-0.0077	0.0074	0.296	1
Vitiligo	25(OH)D	12	111932800	rs7137828	T/C	0.5	-0.2231	0.03	1.18e-14	0.512	0.0236	0.007	0.000733	1
Vitiligo	25(OH)D	12	113039943	rs233716	C/T	0.42	0.157	0.03	3.86e-08	0.396	-0.0055	0.0022	0.0113	1
Vitiligo	25(OH)D	13	55092482	rs111260018	A/G	0.01	0.571	0.1	9.67e-09	0.017	0.004	0.0281	0.887	1
Vitiligo	25(OH)D	14	25102160	rs8192917	C/T	0.24	0.207	0.03	1.37e-10	0.229	-0.0009	0.0024	0.7	1
Vitiligo	25(OH)D	15	28535266	rs1635168	A/C	0.07	0.3577	0.05	6.97e-13	0.06	-0.0048	0.0052	0.361	1
Vitiligo	25(OH)D	16	90026512	rs4268748	C/T	0.27	-0.3147	0.03	1.23e-20	0.263	0.0174	0.0081	0.0314	1
Vitiligo	25(OH)D	18	60017534	rs28735049	A/T	0.26	0.1906	0.03	7.45e-10	0.268	0.0027	0.0079	0.738	1
Vitiligo	25(OH)D	19	4831878	rs4807000	A/G	0.39	0.174	0.03	1.58e-09	0.381	0.0007	0.0022	0.765	1
Vitiligo	25(OH)D	19	50151226	rs2082481	A/G	0.24	-0.2107	0.03	3.27e-09	0.249	-0.0091	0.0081	0.261	1
Vitiligo	25(OH)D	20	32665748	rs6059655	A/G	0.08	-0.462	0.06	3.58e-13	0.071	-0.0018	0.0145	0.9	1
Vitiligo	25(OH)D	20	33690010	rs4911466	C/T	0.07	-0.3857	0.06	3.74e-10	0.072	-0.0094	0.0141	0.507	1
Vitiligo	25(OH)D	21	43851827	rs12482396	T/A	0.22	0.3507	0.03	8.12e-29	0.235	-0.0128	0.0083	0.121	1
Vitiligo	25(OH)D	22	37581485	rs229527	A/C	0.43	0.2927	0.03	1.4e-24	0.431	0.0015	0.002	0.44	1
Vitiligo	25(OH)D	22	41755857	rs9538	T/G	0.22	-0.2614	0.04	7.81e-13	0.221	-0.0028	0.0024	0.25	1
Vitiligo	25(OH)D3	1	8476428	rs159960	A/G	0.48	0.207	0.03	8.08e-13	0.477	-0.0009	0.0071	0.905	1
Vitiligo	25(OH)D3	1	114377568	rs2476601	A/G	0.1	0.3293	0.04	2.21e-14	0.096	0.007	0.012	0.558	1
Vitiligo	25(OH)D3	1	172715702	rs78037977	G/A	0.13	0.2852	0.04	1.86e-13	0.122	0.0036	0.011	0.747	1
Vitiligo	25(OH)D3	1	198672299	rs16843742	C/T	0.23	-0.2107	0.04	6.11e-09	0.222	0.0041	0.0084	0.627	1
Vitiligo	25(OH)D3	2	55850333	rs9309267	T/C	0.05	0.392	0.05	5.46e-13	0.05	0.0298	0.0161	0.0645	1
Vitiligo	25(OH)D3	2	112012672	rs57874285	A/C	0.4	0.157	0.03	4.56e-08	0.406	0.0013	0.0071	0.86	1
Vitiligo	25(OH)D3	2	163110536	rs2111485	A/G	0.39	-0.2877	0.03	2.69e-22	0.393	-0.0156	0.0072	0.03	1
Vitiligo	25(OH)D3	2	204786162	rs3096860	C/T	0.32	0.174	0.03	1.02e-08	0.306	0.0066	0.0077	0.389	1
Vitiligo	25(OH)D3	3	71563777	rs60135207	T/G	0.42	-0.2231	0.03	2.44e-14	0.42	0.0085	0.0071	0.235	1
Vitiligo	25(OH)D3	3	187795657	rs2037184	C/T	0.43	-0.1744	0.03	4.24e-09	0.427	0.0023	0.0075	0.755	1
Vitiligo	25(OH)D3	3	188089254	rs13076312	T/C	0.46	0.2776	0.03	4.63e-22	0.459	-0.001	0.007	0.885	1
Vitiligo	25(OH)D3	4	40307564	rs13136820	C/T	0.33	0.1989	0.03	1.72e-11	0.333	0.0083	0.0076	0.272	1
Vitiligo	25(OH)D3	6	26319486	rs9467704	T/C	0.1	-0.3147	0.05	2.92e-09	0.104	-0.0046	0.0118	0.695	1
Vitiligo	25(OH)D3	6	27491299	rs6904596	A/G	0.1	-0.3285	0.05	7.16e-10	0.104	-0.0085	0.0119	0.479	1
Vitiligo	25(OH)D3	6	31329609	rs9266303	T/G	0.15	0.2927	0.04	1.03e-15	0.153	0.0104	0.0098	0.288	1
Vitiligo	25(OH)D3	6	32587157	rs28688825	G/A	0.15	0.4574	0.04	1.76e-38	0.15	0.0168	0.0099	0.0894	1
Vitiligo	25(OH)D3	6	33689534	rs2967	A/G	0.28	-0.1863	0.03	4.14e-08	0.276	0.0178	0.0079	0.0242	1
Vitiligo	25(OH)D3	6	90976768	rs72928038	A/G	0.17	0.239	0.04	1.42e-11	0.174	-0.0124	0.0096	0.198	1
Vitiligo	25(OH)D3	6	167370230	rs2247314	C/T	0.33	-0.2357	0.03	1.3e-13	0.333	-0.0041	0.0074	0.577	1
Vitiligo	25(OH)D3	7	29132279	rs117744081	G/A	0.03	0.6575	0.07	1.62e-21	0.031	0.004	0.0205	0.847	1
Vitiligo	25(OH)D3	8	129012574	rs10087240	T/C	0.46	0.1655	0.03	7.74e-09	0.457	0.0166	0.007	0.0183	0.69
Vitiligo	25(OH)D3	8	133931055	rs2687812	A/T	0.47	0.1906	0.03	1.98e-11	0.48	-0.0104	0.007	0.14	1
Vitiligo	25(OH)D3	8	134209453	rs7007905	G/C	0.29	-0.1863	0.03	7.28e-09	0.313	0.011	0.0078	0.158	1
Vitiligo	25(OH)D3	10	6098824	rs706779	C/T	0.47	-0.3011	0.03	9.87e-25	0.475	-0.0073	0.007	0.303	1
Vitiligo	25(OH)D3	10	6111075	rs7893324	C/T	0.14	-0.2357	0.04	4.61e-08	0.143	0.0137	0.0101	0.173	1
Vitiligo	25(OH)D3	10	115481018	rs3814231	T/C	0.26	-0.1863	0.03	1.71e-08	0.265	-0.0076	0.008	0.34	1
Vitiligo	25(OH)D3	11	35274829	rs1043101	G/A	0.4	0.207	0.03	2.54e-13	0.405	0.0117	0.0071	0.102	1
Vitiligo	25(OH)D3	11	89017961	rs1126809	A/G	0.27	-0.4155	0.03	5.02e-32	0.263	-0.0017	0.008	0.828	1
Vitiligo	25(OH)D3	11	95320808	rs11021232	C/T	0.19	0.3221	0.03	1.91e-21	0.189	-0.0111	0.009	0.22	1
Vitiligo	25(OH)D3	11	128611518	rs644515	A/G	0.41	0.174	0.03	1.15e-09	0.402	0.004	0.0072	0.581	1
Vitiligo	25(OH)D3	12	56396768	rs1689510	C/G	0.33	0.27	0.03	5.68e-20	0.332	-0.0068	0.0075	0.364	1
Vitiligo	25(OH)D3	12	111932800	rs7137828	T/C	0.5	-0.2231	0.03	1.18e-14	0.512	0.0264	0.0071	0.000182	0
Vitiligo	25(OH)D3	12	113039943	rs233716	C/T	0.42	0.157	0.03	3.86e-08	0.402	-0.0078	0.0072	0.279	1
Vitiligo	25(OH)D3	13	55092482	rs111260018	A/G	0.01	0.571	0.1	9.67e-09	0.017	0.007	0.0284	0.805	1
Vitiligo	25(OH)D3	14	25102160	rs8192917	C/T	0.24	0.207	0.03	1.37e-10	0.231	-0.0078	0.0083	0.351	1
Vitiligo	25(OH)D3	15	28535266	rs1635168	A/C	0.07	0.3577	0.05	6.97e-13	0.078	-0.015	0.0165	0.363	1
Vitiligo	25(OH)D3	16	90026512	rs4268748	C/T	0.27	-0.3147	0.03	1.23e-20	0.262	0.0178	0.0081	0.0292	1
Vitiligo	25(OH)D3	18	60017534	rs28735049	A/T	0.26	0.1906	0.03	7.45e-10	0.268	0.005	0.008	0.536	1
Vitiligo	25(OH)D3	19	4831878	rs4807000	A/G	0.39	0.174	0.03	1.58e-09	0.395	-0.0145	0.0072	0.0421	1
Vitiligo	25(OH)D3	19	50151226	rs2082481	A/G	0.24	-0.2107	0.03	3.27e-09	0.25	-0.0113	0.0081	0.165	1
Vitiligo	25(OH)D3	20	32665748	rs6059655	A/G	0.08	-0.462	0.06	3.58e-13	0.071	-0.0067	0.0147	0.649	1
Vitiligo	25(OH)D3	20	33690010	rs4911466	C/T	0.07	-0.3857	0.06	3.74e-10	0.071	-0.0117	0.0143	0.413	1
Vitiligo	25(OH)D3	21	43851827	rs12482396	T/A	0.22	0.3507	0.03	8.12e-29	0.235	-0.0126	0.0083	0.129	1
Vitiligo	25(OH)D3	22	37581485	rs229527	A/C	0.43	0.2927	0.03	1.4e-24	0.424	0.0096	0.0071	0.178	1
Vitiligo	25(OH)D3	22	41755857	rs9538	T/G	0.22	-0.2614	0.04	7.81e-13	0.223	-0.0022	0.0084	0.798	1
Vitiligo	C3-epi-25(OH)D3	1	8476428	rs159960	A/G	0.48	0.207	0.03	8.08e-13	0.476	-0.0134	0.0149	0.369	1
Vitiligo	C3-epi-25(OH)D3	1	114377568	rs2476601	A/G	0.1	0.3293	0.04	2.21e-14	0.096	0.0408	0.0251	0.104	1
Vitiligo	C3-epi-25(OH)D3	1	172715702	rs78037977	G/A	0.13	0.2852	0.04	1.86e-13	0.122	-0.0237	0.0231	0.304	1
Vitiligo	C3-epi-25(OH)D3	1	198672299	rs16843742	C/T	0.23	-0.2107	0.04	6.11e-09	0.223	-0.022	0.0177	0.214	1
Vitiligo	C3-epi-25(OH)D3	2	55850333	rs9309267	T/C	0.05	0.392	0.05	5.46e-13	0.05	-0.0311	0.0338	0.357	1
Vitiligo	C3-epi-25(OH)D3	2	112012672	rs57874285	A/C	0.4	0.157	0.03	4.56e-08	0.406	-0.0201	0.015	0.178	1
Vitiligo	C3-epi-25(OH)D3	2	163110536	rs2111485	A/G	0.39	-0.2877	0.03	2.69e-22	0.393	-0.036	0.0151	0.0173	1
Vitiligo	C3-epi-25(OH)D3	2	204786162	rs3096860	C/T	0.32	0.174	0.03	1.02e-08	0.306	0.0086	0.0161	0.595	1
Vitiligo	C3-epi-25(OH)D3	3	71563777	rs60135207	T/G	0.42	-0.2231	0.03	2.44e-14	0.42	0.0199	0.0149	0.184	1
Vitiligo	C3-epi-25(OH)D3	3	187795657	rs2037184	C/T	0.43	-0.1744	0.03	4.24e-09	0.427	0.0132	0.0157	0.401	1
Vitiligo	C3-epi-25(OH)D3	3	188089254	rs13076312	T/C	0.46	0.2776	0.03	4.63e-22	0.459	0.0022	0.0147	0.881	1
Vitiligo	C3-epi-25(OH)D3	4	40307564	rs13136820	C/T	0.33	0.1989	0.03	1.72e-11	0.332	0.0085	0.0159	0.594	1
Vitiligo	C3-epi-25(OH)D3	6	26319486	rs9467704	T/C	0.1	-0.3147	0.05	2.92e-09	0.104	0.0145	0.0246	0.556	1
Vitiligo	C3-epi-25(OH)D3	6	27491299	rs6904596	A/G	0.1	-0.3285	0.05	7.16e-10	0.104	-0.015	0.0249	0.546	1
Vitiligo	C3-epi-25(OH)D3	6	31329609	rs9266303	T/G	0.15	0.2927	0.04	1.03e-15	0.153	-0.002	0.0205	0.92	1
Vitiligo	C3-epi-25(OH)D3	6	32587157	rs28688825	G/A	0.15	0.4574	0.04	1.76e-38	0.15	0.026	0.0207	0.209	1
Vitiligo	C3-epi-25(OH)D3	6	33689534	rs2967	A/G	0.28	-0.1863	0.03	4.14e-08	0.276	0.0168	0.0165	0.309	1
Vitiligo	C3-epi-25(OH)D3	6	90976768	rs72928038	A/G	0.17	0.239	0.04	1.42e-11	0.175	-0.0272	0.0201	0.177	1
Vitiligo	C3-epi-25(OH)D3	6	167370230	rs2247314	C/T	0.33	-0.2357	0.03	1.3e-13	0.333	-0.0071	0.0156	0.65	1
Vitiligo	C3-epi-25(OH)D3	7	29132279	rs117744081	G/A	0.03	0.6575	0.07	1.62e-21	0.031	0.013	0.0428	0.761	1
Vitiligo	C3-epi-25(OH)D3	8	129012574	rs10087240	T/C	0.46	0.1655	0.03	7.74e-09	0.457	0.0022	0.0148	0.882	1
Vitiligo	C3-epi-25(OH)D3	8	133931055	rs2687812	A/T	0.47	0.1906	0.03	1.98e-11	0.48	-0.0045	0.0147	0.758	1
Vitiligo	C3-epi-25(OH)D3	8	134209453	rs7007905	G/C	0.29	-0.1863	0.03	7.28e-09	0.313	0.0301	0.0163	0.0656	1
Vitiligo	C3-epi-25(OH)D3	10	6098824	rs706779	C/T	0.47	-0.3011	0.03	9.87e-25	0.475	-0.0369	0.0148	0.0125	1
Vitiligo	C3-epi-25(OH)D3	10	6111075	rs7893324	C/T	0.14	-0.2357	0.04	4.61e-08	0.143	-0.0225	0.0211	0.285	1
Vitiligo	C3-epi-25(OH)D3	10	115481018	rs3814231	T/C	0.26	-0.1863	0.03	1.71e-08	0.265	-0.0306	0.0167	0.0666	1
Vitiligo	C3-epi-25(OH)D3	11	35274829	rs1043101	G/A	0.4	0.207	0.03	2.54e-13	0.404	0.0038	0.015	0.801	1
Vitiligo	C3-epi-25(OH)D3	11	89017961	rs1126809	A/G	0.27	-0.4155	0.03	5.02e-32	0.263	0.0005	0.0167	0.976	1
Vitiligo	C3-epi-25(OH)D3	11	95320808	rs11021232	C/T	0.19	0.3221	0.03	1.91e-21	0.189	-0.0027	0.019	0.887	1
Vitiligo	C3-epi-25(OH)D3	11	128611518	rs644515	A/G	0.41	0.174	0.03	1.15e-09	0.402	-0.0051	0.0151	0.735	1
Vitiligo	C3-epi-25(OH)D3	12	56396768	rs1689510	C/G	0.33	0.27	0.03	5.68e-20	0.332	0.0196	0.0157	0.212	1
Vitiligo	C3-epi-25(OH)D3	12	111932800	rs7137828	T/C	0.5	-0.2231	0.03	1.18e-14	0.512	0.0094	0.0148	0.525	1
Vitiligo	C3-epi-25(OH)D3	12	113039943	rs233716	C/T	0.42	0.157	0.03	3.86e-08	0.401	0.0037	0.0151	0.808	1
Vitiligo	C3-epi-25(OH)D3	13	55092482	rs111260018	A/G	0.01	0.571	0.1	9.67e-09	0.017	-0.0148	0.0602	0.805	1
Vitiligo	C3-epi-25(OH)D3	14	25102160	rs8192917	C/T	0.24	0.207	0.03	1.37e-10	0.231	-0.0103	0.0175	0.556	1
Vitiligo	C3-epi-25(OH)D3	15	28535266	rs1635168	A/C	0.07	0.3577	0.05	6.97e-13	0.077	0.0221	0.0348	0.526	1
Vitiligo	C3-epi-25(OH)D3	16	90026512	rs4268748	C/T	0.27	-0.3147	0.03	1.23e-20	0.263	-0.0094	0.017	0.579	1
Vitiligo	C3-epi-25(OH)D3	18	60017534	rs28735049	A/T	0.26	0.1906	0.03	7.45e-10	0.268	0.0178	0.0168	0.289	1
Vitiligo	C3-epi-25(OH)D3	19	4831878	rs4807000	A/G	0.39	0.174	0.03	1.58e-09	0.394	-0.0064	0.015	0.669	1
Vitiligo	C3-epi-25(OH)D3	19	50151226	rs2082481	A/G	0.24	-0.2107	0.03	3.27e-09	0.249	-0.0184	0.017	0.279	1
Vitiligo	C3-epi-25(OH)D3	20	32665748	rs6059655	A/G	0.08	-0.462	0.06	3.58e-13	0.071	0.012	0.0305	0.694	1
Vitiligo	C3-epi-25(OH)D3	20	33690010	rs4911466	C/T	0.07	-0.3857	0.06	3.74e-10	0.072	-0.0034	0.0298	0.908	1
Vitiligo	C3-epi-25(OH)D3	21	43851827	rs12482396	T/A	0.22	0.3507	0.03	8.12e-29	0.235	-0.024	0.0175	0.17	1
Vitiligo	C3-epi-25(OH)D3	22	37581485	rs229527	A/C	0.43	0.2927	0.03	1.4e-24	0.424	0.0122	0.0149	0.411	1
Vitiligo	C3-epi-25(OH)D3	22	41755857	rs9538	T/G	0.22	-0.2614	0.04	7.81e-13	0.223	0.0103	0.0177	0.561	1
Abbreviation: 25(OH)D, 25-hydroxyvitamin D; 25(OH)D3, 25-hydroxyvitamin D3; C3-epi-25(OH)D3, C3-epimer of 25-hydroxyvitamin D3 ; CHR, chromosome; POS, position; SNP, single nucleotide polymorphism; EA, effect allele; NEA, Non-effect allele; EAF, effect allele frequency; B, beta; SE, standard error; P, p-value; MR_PRESSO, MR-pleiotropy residual sum and outlier method.

## Sheet: Table S3
Table S3 Mendelian randomization analysis results for IVs with LD r2 < 0.001
			MR analysis					Heterogeneity_test		Pleiotropy_test
exposure	outcome	N of SNPs	method	OR	95%CI		pval	Cochran's Q	pvalQ	intercept	pvalintercept	pvalglobaltest
25(OH)D	psoriasis	14	Inverse-variance weighted	0.994642	0.991497	0.997797	0.000884181	16.083	0.244677	-	-	-
		14	Weighted median	0.996035	0.992551	0.999532	0.0263126	-	-	-	-	-
		14	MR Egger	0.996075	0.991642	1.00053	0.109498	15.0558	0.238397	-0.000124908	0.383373	-
		14	MR-PRESSO(Raw)	0.994642	0.991497	0.997797	0.00547783	-	-	-	-	0.3193
		14	MR-PRESSO(Outlier-corrected)	-	-	-	-	-	-	-	-	0.3193
25(OH)D3	psoriasis	9	Inverse-variance weighted	0.997423	0.995808	0.999042	0.00181186	5.42115	0.71176	-	-	-
		9	Weighted median	0.998408	0.996442	1.00038	0.113253	-	-	-	-	-
		9	MR Egger	0.998466	0.995795	1.00114	0.298501	4.49828	0.720925	-0.000175965	0.368722	-
		9	MR-PRESSO(Raw)	0.997423	0.996093	0.998755	0.00531587	-	-	-	-	0.5435
		9	MR-PRESSO(Outlier-corrected)	-	-	-	-	-	-	-	-	0.5435
C3-epi-25(OH)D3	psoriasis	3	Inverse-variance weighted	0.997773	0.99561	0.999941	0.0441253	1.35051	0.509026	-	-	-
		3	Weighted median	0.997989	0.995533	1.00045	0.109405	-	-	-	-	-
		3	MR Egger	1.00288	0.989611	1.01632	0.745254	0.770979	0.379914	-0.000869683	0.585767	-
		-	MR-PRESSO(Raw)	-	-	-	-	-	-	-	-	-
		-	MR-PRESSO(Outlier-corrected)	-	-	-	-	-	-	-	-	-
25(OH)D	atopic_dermatitis	14	Inverse-variance weighted	1.01279	0.672773	1.52465	0.951445	47.4665	8.05791e-06	-	-	-
		14	Weighted median	0.891234	0.681012	1.16635	0.401518	-	-	-	-	-
		14	MR Egger	0.799885	0.436688	1.46516	0.483487	43.5795	1.80062e-05	0.0171299	0.321276	-
		14	MR-PRESSO(Raw)	1.01279	0.672773	1.52465	0.952371	-	-	-	-	0.0002
		13	MR-PRESSO(Outlier-corrected)	0.949904	0.806994	1.11812	0.548243	-	-	-	-	0.0002
25(OH)D3	atopic_dermatitis	9	Inverse-variance weighted	1.02468	0.916378	1.14579	0.668795	5.28301	0.726943	-	-	-
		9	Weighted median	1.06997	0.934954	1.22448	0.325748	-	-	-	-	-
		9	MR Egger	0.991696	0.821862	1.19663	0.933105	5.10267	0.647436	0.00538095	0.683827	-
		9	MR-PRESSO(Raw)	1.02468	0.93576	1.12205	0.612863	-	-	-	-	0.6692
		9	MR-PRESSO(Outlier-corrected)	-	-	-	-	-	-	-	-	0.6692
C3-epi-25(OH)D3	atopic_dermatitis	3	Inverse-variance weighted	0.903892	0.635593	1.28545	0.573846	12.1574	0.00229118	-	-	-
		3	Weighted median	0.980947	0.820559	1.17268	0.832739	-	-	-	-	-
		3	MR Egger	1.51297	0.0972212	23.545	0.816981	10.6707	0.00108846	-0.0864292	0.772571	-
		-	MR-PRESSO(Raw)	-	-	-	-	-	-	-	-	-
		-	MR-PRESSO(Outlier-corrected)	-	-	-	-	-	-	-	-	-
25(OH)D	vitiligo	13	Inverse-variance weighted	0.852669	0.583046	1.24698	0.411159	15.2565	0.227708	-	-	-
		13	Weighted median	0.968853	0.629749	1.49056	0.885527	-	-	-	-	-
		13	MR Egger	0.908037	0.510181	1.61615	0.749091	15.1376	0.176284	-0.00497602	0.774279	-
		13	MR-PRESSO(Raw)	0.852669	0.583046	1.24698	0.427187	-	-	-	-	0.2985
		13	MR-PRESSO(Outlier-corrected)	-	-	-	-	-	-	-	-	0.2985
25(OH)D3	vitiligo	8	Inverse-variance weighted	0.96183	0.793531	1.16582	0.691686	8.26739	0.309608	-	-	-
		8	Weighted median	0.9225	0.756869	1.12438	0.424322	-	-	-	-	-
		8	MR Egger	0.839747	0.606764	1.16219	0.332708	7.05669	0.315636	0.0239059	0.349451	-
		8	MR-PRESSO(Raw)	0.96183	0.793531	1.16582	0.703497	-	-	-	-	0.4147
		8	MR-PRESSO(Outlier-corrected)	-	-	-	-	-	-	-	-	0.4147
C3-epi-25(OH)D3	vitiligo	3	Inverse-variance weighted	0.890117	0.712986	1.11125	0.303853	1.0193	0.600706	-	-	-
		3	Weighted median	0.85848	0.666257	1.10616	0.238054	-	-	-	-	-
		3	MR Egger	0.456455	0.122114	1.7062	0.451356	0.00496296	0.943837	0.112158	0.497735	-
		-	MR-PRESSO(Raw)	-	-	-	-	-	-	-	-	-
		-	MR-PRESSO(Outlier-corrected)	-	-	-	-	-	-	-	-	-
psoriasis	25(OH)D	26	Inverse-variance weighted	1.07816	0.5009	2.32068	0.84742	50.0739	0.00208686	-	-	-
		26	Weighted median	1.1811	0.531501	2.62463	0.682863	-	-	-	-	-
		26	MR Egger	1.24333	0.415665	3.71903	0.700266	49.8002	0.00150119	-0.000860103	0.719636	-
		26	MR-PRESSO(Raw)	1.07816	0.5009	2.32068	0.848974	-	-	-	-	0.0033
		25	MR-PRESSO(Outlier-corrected)	1.14084	0.58077	2.241	0.705454	-	-	-	-	0.0033
psoriasis	25(OH)D3	28	Inverse-variance weighted	0.959877	0.37457	2.4598	0.93203	55.2284	0.00107354	-	-	-
		28	Weighted median	1.09412	0.434504	2.75511	0.848595	-	-	-	-	-
		28	MR Egger	1.11173	0.337673	3.6602	0.86304	54.8827	0.000784785	-0.0015105	0.689042	-
		28	MR-PRESSO(Raw)	0.959877	0.37457	2.4598	0.932659	-	-	-	-	0.0029
		27	MR-PRESSO(Outlier-corrected)	1.05264	0.467159	2.37191	0.902441	-	-	-	-	0.0029
psoriasis	C3-epi-25(OH)D3	26	Inverse-variance weighted	1.02702	0.220119	4.79183	0.972933	30.4109	0.209271	-	-	-
		26	Weighted median	0.625578	0.091383	4.2825	0.632684	-	-	-	-	-
		26	MR Egger	0.506555	0.0760755	3.37293	0.488749	28.6091	0.235188	0.00724228	0.23083	-
		26	MR-PRESSO(Raw)	1.02702	0.220119	4.79183	0.973203	-	-	-	-	0.2727
		26	MR-PRESSO(Outlier-corrected)	-	-	-	-	-	-	-	-	0.2727
atopic_dermatitis	25(OH)D	11	Inverse-variance weighted	1.03988	1.01659	1.0637	0.000713673	18.2183	0.0513913	-	-	-
		11	Weighted median	1.04976	1.01543	1.08525	0.00420008	-	-	-	-	-
		11	MR Egger	1.17058	1.08767	1.25981	0.00229916	7.69041	0.565621	-0.0192914	0.010083	-
		11	MR-PRESSO(Raw)	1.03988	1.01659	1.0637	0.00695247	-	-	-	-	0.2457
		11	MR-PRESSO(Outlier-corrected)	-	-	-	-	-	-	-	-	0.2457
atopic_dermatitis	25(OH)D3	10	Inverse-variance weighted	1.03023	0.983235	1.07947	0.211216	13.9438	0.124338	-	-	-
		10	Weighted median	1.02038	0.964264	1.07976	0.484515	-	-	-	-	-
		10	MR Egger	1.20767	1.03093	1.41471	0.0476139	9.18712	0.326758	-0.0212417	0.0762393	-
		10	MR-PRESSO(Raw)	1.03023	0.983235	1.07947	0.242744	-	-	-	-	0.1132
		10	MR-PRESSO(Outlier-corrected)	-	-	-	-	-	-	-	-	0.1132
atopic_dermatitis	C3-epi-25(OH)D3	10	Inverse-variance weighted	0.998774	0.91276	1.09289	0.978696	11.8256	0.223322	-	-	-
		10	Weighted median	1.03553	0.926651	1.1572	0.537919	-	-	-	-	-
		10	MR Egger	1.17221	0.81262	1.69093	0.420029	10.7724	0.214933	-0.0216953	0.402283	-
		10	MR-PRESSO(Raw)	0.998774	0.91276	1.09289	0.979278	-	-	-	-	0.2076
		10	MR-PRESSO(Outlier-corrected)	-	-	-	-	-	-	-	-	0.2076
vitiligo	25(OH)D	44	Inverse-variance weighted	1.00209	0.997337	1.00687	0.388996	53.2328	0.136323	-	-	-
		44	Weighted median	1.004	0.997752	1.01029	0.209964	-	-	-	-	-
		44	MR Egger	1.00531	0.987711	1.02323	0.559612	53.0597	0.117825	-0.000811082	0.713167	-
		44	MR-PRESSO(Raw)	1.00209	0.997337	1.00687	0.393775	-	-	-	-	0.1515
		44	MR-PRESSO(Outlier-corrected)	-	-	-	-	-	-	-	-	0.1515
vitiligo	25(OH)D3	45	Inverse-variance weighted	1.0002	0.987623	1.01293	0.975704	76.2197	0.00184274	-	-	-
		45	Weighted median	1.00837	0.992873	1.0241	0.291574	-	-	-	-	-
		45	MR Egger	1.02449	0.98269	1.06807	0.261249	73.8109	0.00239231	-0.00643385	0.242684	-
		45	MR-PRESSO(Raw)	1.0002	0.987623	1.01293	0.975842	-	-	-	-	0.0017
		44	MR-PRESSO(Outlier-corrected)	1.00308	0.991435	1.01487	0.607956	-	-	-	-	0.0017
vitiligo	C3-epi-25(OH)D3	45	Inverse-variance weighted	1.01089	0.990509	1.0317	0.297234	44.922	0.433044	-	-	-
		45	Weighted median	1.00855	0.97913	1.03886	0.572851	-	-	-	-	-
		45	MR Egger	1.04688	0.978854	1.11964	0.188405	43.7554	0.439259	-0.00938331	0.290264	-
		45	MR-PRESSO(Raw)	1.01089	0.990509	1.0317	0.302928	-	-	-	-	0.431
		45	MR-PRESSO(Outlier-corrected)	-	-	-	-	-	-	-	-	0.431
Abbreviation: 25(OH)D, 25-hydroxyvitamin D; 25(OH)D3, 25-hydroxyvitamin D3; C3-epi-25(OH)D3, C3-epimer of 25-hydroxyvitamin D3; N of SNPs, number of single nucleotide polymorphism used in analysis; pval, p-value; mr_presso, MR-pleiotropy residual sum and outlier method; OR, odds ratio; CI, confidence interval.
